# Supplementary material for: The Effect of Mitomycin C on Induction of Shiga Toxin Production in Clinical STEC Isolates
Source: Toxins (Basel). 2025 May 27;17(6):267. doi: 10.3390/toxins17060267 (PMC12197360; doi:10.3390/toxins17060267)
Supplement: Supplementary file 1 [file toxins-17-00267-s001.zip]

Archive with 1 entries (1 files):
- toxins-3643532-supplementary.pdf
